# Supplementary material for: Visualization of HIV-1 RNA Transcription from Integrated HIV-1 DNA in Reactivated Latently Infected Cells
Source: Viruses. 2018 Sep 30;10(10):534. doi: 10.3390/v10100534 (PMC6212899; doi:10.3390/v10100534)
Supplement: Supplementary file 1 [file viruses-10-00534-s001.zip]

Archive with 3 entries (3 files):
- Supplemental Material_revised.docx
- Supplemental Movie 1.avi
- Supplemental Movie 2.avi
